# Supplementary material for: Spatial Distribution and Climate Warming Impact on Abies kawakamii Forest on a Subtropical Island
Source: Plants (Basel). 2022 May 19;11(10):1346. doi: 10.3390/plants11101346 (PMC9146738; doi:10.3390/plants11101346)
Supplement: Supplementary file 1 [file plants-11-01346-s001.zip]

Archive with 1 entries (1 files):
- plants-1718179-Supplementary.pdf
